# Supplementary material for: Early Evolutionary Selection of NAD Biosynthesis Pathway in Bacteria
Source: Metabolites. 2022 Jun 21;12(7):569. doi: 10.3390/metabo12070569 (PMC9316036; doi:10.3390/metabo12070569)
Supplement: Supplementary file 1 [file metabolites-12-00569-s001.zip]

Archive with 1 entries (1 files):
- metabolites-1747283-Supplementary Updated.pdf
